# Supplementary material for: Small-Molecule Fluorescent Ligands for the CXCR4 Chemokine Receptor
Source: J Med Chem. 2023 Mar 21;66(7):5208–22. doi: 10.1021/acs.jmedchem.3c00151 (PMC10108349; doi:10.1021/acs.jmedchem.3c00151)
Supplement: Supplementary file 1 — jm3c00151_si_001.csv [file jm3c00151_si_001.csv]

Example	Smiles
10	O=C(NCCCCCC(N[C@@H]1CC[C@@H](/N=C(SCC2=CSC3=NC(C)(C)CN32)/NC4CCCCC4)CC1)=O)COC5=CC=C(C=C5)/C=C/C6=[N+](C(C=C6)=CC7=CC=C(C8=CC=CS8)N79)[B-]9(F)F
11	CC1(C)N=C(N2C1)SC=C2CS/C(NC3CCCCC3)=N\[C@@H](CC4)CC[C@H]4NC(CCCCC[N+]5=C(C(C)(C)C6=C5C=CC(S(=O)([O-])=O)=C6)/C=C/C=C/C=C7N(C)C(C=CC(S(=O)(O)=O)=C8)=C8C\7(C)C)=O
18a	O=C(NCCCC1=C2C(C=CC=C2)=CN=C1CN([C@H]3CCCC4=C3N=CC=C4)C)CCCCCNC(COC5=CC=C(/C=C/C6=[N+]7C(C=C6)=CC8=CC=C(C9=CC=CS9)N8[B-]7(F)F)C=C5)=O
18b	O=C(NCCCC1=C2C(C=CC=C2)=CN=C1CN([C@H]3CCCC4=C3N=CC=C4)C)CCCCCNC(CCC5=CC6=CC7=C(C)C=C(C)N7[B-](F)(F)[N+]6=C5)=O
24	O=C(NCCCCN(CC1=NC(C=CC=C2)=C2N1)[C@H]3CCCC4=C3N=CC=C4)CCCCCNC(COC5=CC=C(/C=C/C6=[N+]7C(C=C6)=CC8=CC=C(C9=CC=CS9)N8[B-]7(F)F)C=C5)=O
